# Supplementary material for: Muscle-fiber array inspired, multiple-mode, pneumatic artificial muscles through planar design and one-step rolling fabrication
Source: Natl Sci Rev. 2021 Mar 24;8(10):nwab048. doi: 10.1093/nsr/nwab048 (PMC8566179; doi:10.1093/nsr/nwab048)
Supplement: nwab048_Supplemental_Files [file nwab048_supplemental_files.zip]

Archive with 9 entries (9 files):
- Movie S1.mp4
- Movie S2.mp4
- Movie S3.mp4
- Movie S4.mp4
- Movie S5.mp4
- Movie S6.mp4
- Movie S7.mp4
- Movie S8.mp4
- Supplementary_data.pdf
